# Supplementary material for: Improvement of Inflammation and Pain after Three Months’ Exclusion Diet in Rheumatoid Arthritis Patients
Source: Nutrients. 2021 Oct 9;13(10):3535. doi: 10.3390/nu13103535 (PMC8539601; doi:10.3390/nu13103535)
Supplement: Supplementary file 1 [file nutrients-13-03535-s001.zip]

Archive with 1 entries (1 files):
- nutrients-1374891-supplementary.pdf
